# Supplementary material for: Evaluation of heritability partitioning approaches in livestock populations
Source: BMC Genomics. 2024 Jul 13;25:690. doi: 10.1186/s12864-024-10600-y (PMC11246585; doi:10.1186/s12864-024-10600-y)
Supplement: Supplementary file 1 — Additional file 1. Supplementary Tables. Table S1. %SNP heritability estimation when variants in open chromatin regions account for 50% of the heritability. Table S2. %SNP heritability estimation when causal variants are enriched in low MAF variants. Table S3. %SNP heritability estimation when causal variants are enriched in low LD score variants. Table S4. %SNP heritability estimation when causal variants are enriched in low MAF and LD score variants. Table S5. %SNP heritability estimation when causal variants are enriched in common variants. Table S6. %SNP heritability estimation when causal variants are enriched in high LD score variants. Table S7. %SNP heritability estimation when causal variants are enriched in low MAF and high LD score variants. Table S8. %SNP heritability estimation with multiple functional categories when the variants in coding sequence account for 100% of the heritability. Table S9. %SNP heritability estimation with multiple functional categories when the variants in intronic regions account for 100% of the heritability. Table S10. %SNP heritability estimation with multiple functional categories when the variants in upstream and downstream regions account for 100% of the heritability. Table S11. %SNP heritability estimation with multiple functional categories when the variants in intergenic regions account for 100% of the heritability. Table S12. %SNP heritability estimation with multiple functional categories when the variants in open chromatin regions account for 100% of the heritability. Table S13. %SNP heritability estimation with multiple functional categories when the variants from different functional classes had equal contribution. Table S14. %SNP heritability estimation in complex simulation scenarios where SNPs from different functional classes had variable contributions (scenario I). Table S15. %SNP heritability estimation in complex simulation scenarios where SNPs from different functional classes had variable contributions (sce [file 12864_2024_10600_MOESM1_ESM.xlsx]

## Sheet: Table S1
Table S1. %SNP heritability estimation when variants in open chromatin regions account for 50% of the heritability
Annotation Classes	Method	Simulated value	Mean	SD	Bias	RMSE	Min	0.025	0.05	0.25	0.5	0.75	0.95	0.975	Max	%succesfull convergence
noLDMS	GREML	0.5	0.496944	0.0542063	-0.00305591	0.0540211	0.358741	0.404199	0.414997	0.461121	0.499088	0.535128	0.57436	0.585376	0.670972	100
noLDMS	BayesRR-RC	0.5	0.503545	0.0652985	0.00354492	0.0650678	0.33155	0.397387	0.405571	0.455408	0.507477	0.553276	0.590181	0.623954	0.700805	100
MS	GREML	0.5	0.496866	0.0568995	-0.00313366	0.0567009	0.353873	0.400624	0.416405	0.453203	0.500632	0.540999	0.567145	0.601947	0.69234	100
MS	BayesRR-RC	0.5	0.498753	0.0615484	-0.00124681	0.0612526	0.333114	0.388744	0.396713	0.455876	0.50668	0.536892	0.587637	0.617875	0.671961	100
LDS	GREML	0.5	0.496705	0.0573253	-0.00329517	0.0571331	0.349507	0.386846	0.412938	0.452311	0.500119	0.536045	0.572326	0.605382	0.670342	100
LDS	BayesRR-RC	0.5	0.494848	0.0632274	-0.00515209	0.0631211	0.344204	0.355083	0.385669	0.455997	0.495769	0.5353	0.589629	0.628926	0.659708	100
LDMS	GREML	0.5	0.503958	0.0561383	0.00395834	0.0558011	0.362772	0.40673	0.42181	0.460336	0.511054	0.546487	0.573868	0.581034	0.681558	59
LDMS	BayesRR-RC	0.5	0.48004	0.047676	-0.0199597	0.0514652	0.35243	0.391809	0.404733	0.445023	0.481484	0.514944	0.562691	0.572048	0.600844	100
Scenario: no LD or MAF stratification, Open Chromatin Region account for 50% of genetic variance
Annotation Classes	noLDMS = without correction for MAF or LD score, MS = MAF stratified, LDS = LD stratified, LDMS = MD and MAF stratified

## Sheet: Table S2
Table S2. %SNP heritability estimation when causal variants are enriched in low MAF variants
Annotation Classes	Method	Simulated value	Mean	SD	Bias	RMSE	Min	0.025	0.05	0.25	0.5	0.75	0.95	0.975	Max	%succesfull convergence
noLDMS	GREML	0.5	0.546077	0.0550925	0.0460768	0.0716093	0.427032	0.442909	0.447766	0.514765	0.552068	0.586802	0.627611	0.64876	0.663347	100
noLDMS	BayesRR-RC	0.5	0.540253	0.0550095	0.0402533	0.067942	0.393546	0.437904	0.452514	0.505478	0.532983	0.575914	0.630131	0.636645	0.68117	100
MS	GREML	0.5	0.490694	0.0505029	-0.0093063	0.0511043	0.357561	0.407019	0.415369	0.454058	0.492653	0.521979	0.57412	0.58138	0.618161	100
MS	BayesRR-RC	0.5	0.484865	0.0549733	-0.0151351	0.056753	0.36298	0.382305	0.389541	0.451113	0.485724	0.528466	0.569776	0.582454	0.61557	100
LDS	GREML	0.5	0.440333	0.0573783	-0.0596665	0.0825799	0.306094	0.334407	0.350999	0.3941	0.445283	0.476298	0.524607	0.555539	0.580036	100
LDS	BayesRR-RC	0.5	0.446534	0.0547941	-0.0534656	0.0763606	0.32382	0.353971	0.368797	0.404708	0.444841	0.487494	0.525763	0.55295	0.592283	100
LDMS	GREML	0.5	0.493876	0.0487673	-0.00612354	0.0486827	0.387071	0.412156	0.419981	0.463212	0.493647	0.524551	0.580212	0.586804	0.614759	52
LDMS	BayesRR-RC	0.5	0.472059	0.0428507	-0.0279414	0.0509759	0.374992	0.394767	0.402894	0.440123	0.472394	0.50291	0.536746	0.552479	0.572731	100
Scenario: causal variants enriched in low MAF variants (MAF < 0.05), Open Chromatin Region account for 50% of genetic variance
Annotation Classes	noLDMS = without correction for MAF or LD score, MS = MAF stratified, LDS = LD stratified, LDMS = MD and MAF stratified

## Sheet: Table S3
Table S3. %SNP heritability estimation when causal variants are enriched in low LD score variants
Annotation Classes	Method	Simulated value	Mean	SD	Bias	RMSE	Min	0.025	0.05	0.25	0.5	0.75	0.95	0.975	Max	%succesfull convergence
noLDMS	GREML	0.5	0.645542	0.0590774	0.145542	0.156964	0.511181	0.521356	0.532274	0.619423	0.649832	0.687029	0.73379	0.751924	0.784043	100
noLDMS	BayesRR-RC	0.5	0.635185	0.0600845	0.135185	0.147814	0.493064	0.524493	0.539749	0.592698	0.638124	0.673168	0.724034	0.735924	0.77194	100
MS	GREML	0.5	0.61366	0.0606397	0.11366	0.128682	0.472165	0.483324	0.499531	0.577001	0.619696	0.65782	0.711021	0.721087	0.754566	100
MS	BayesRR-RC	0.5	0.598657	0.0618486	0.0986567	0.116276	0.434175	0.464979	0.486121	0.560247	0.604826	0.641407	0.692128	0.696888	0.724304	100
LDS	GREML	0.5	0.496816	0.0512072	-0.00318407	0.0510499	0.361586	0.391429	0.404577	0.467084	0.499194	0.5282	0.572649	0.585614	0.612209	100
LDS	BayesRR-RC	0.5	0.491836	0.0531576	-0.00816364	0.0535174	0.349848	0.390223	0.400073	0.454889	0.494183	0.527381	0.579102	0.588946	0.605253	100
LDMS	GREML	0.5	0.493731	0.0550944	-0.00626935	0.0548097	0.37001	0.40637	0.410041	0.452885	0.492003	0.531407	0.581543	0.599235	0.604709	43
LDMS	BayesRR-RC	0.5	0.476396	0.0472052	-0.0236036	0.052566	0.349669	0.389369	0.403546	0.442779	0.474698	0.510211	0.551785	0.5675	0.571323	100
Scenario: causal variants enriched in low LD variants (1st quartile LD scores), Open Chromatin Region account for 50% of genetic variance
Annotation Classes	noLDMS = without correction for MAF or LD score, MS = MAF stratified, LDS = LD stratified, LDMS = MD and MAF stratified

## Sheet: Table S4
Table S4. %SNP heritability estimation when causal variants are enriched in low MAF and LD score variants
Annotation Classes	Method	Simulated value	Mean	SD	Bias	RMSE	Min	0.025	0.05	0.25	0.5	0.75	0.95	0.975	Max	%succesfull convergence
noLDMS	GREML	0.5	0.63077	0.0600642	0.13077	0.143779	0.468527	0.517488	0.5285	0.594352	0.627579	0.669022	0.727508	0.73689	0.816387	100
noLDMS	BayesRR-RC	0.5	0.598611	0.0553793	0.0986113	0.112962	0.43478	0.487721	0.509754	0.565633	0.59799	0.638555	0.675659	0.69858	0.776101	100
MS	GREML	0.5	0.541202	0.0502245	0.0412021	0.064768	0.435093	0.446489	0.455078	0.50808	0.544314	0.572276	0.612943	0.636479	0.709798	100
MS	BayesRR-RC	0.5	0.543226	0.0516231	0.0432264	0.0671329	0.431945	0.446643	0.460811	0.509208	0.541333	0.580824	0.61996	0.639478	0.672857	100
LDS	GREML	0.5	0.480451	0.0520441	-0.0195494	0.055348	0.352852	0.37012	0.395667	0.448764	0.482846	0.50805	0.556804	0.580248	0.642714	99
LDS	BayesRR-RC	0.5	0.473168	0.049858	-0.0268321	0.0563997	0.345985	0.369282	0.390076	0.445274	0.470858	0.503651	0.5554	0.567025	0.653856	100
LDMS	GREML	0.5	0.506278	0.0451882	0.0062784	0.0449963	0.397169	0.405336	0.416486	0.482637	0.504129	0.544898	0.564296	0.569118	0.597167	36
LDMS	BayesRR-RC	0.5	0.488562	0.0443544	-0.0114382	0.0455903	0.362923	0.392164	0.414236	0.46688	0.488768	0.516017	0.547756	0.564377	0.641825	100
Scenario: causal variants enriched in low MAF and low LD variants (MAF < 0.05 and 1st quartile LD scores), Open Chromatin Region account for 50% of genetic variance
Annotation Classes	noLDMS = without correction for MAF or LD score, MS = MAF stratified, LDS = LD stratified, LDMS = MD and MAF stratified

## Sheet: Table S5
Table S5. %SNP heritability estimation when causal variants are enriched in common variants
Annotation Classes	Method	Simulated value	Mean	SD	Bias	RMSE	Min	0.025	0.05	0.25	0.5	0.75	0.95	0.975	Max	%succesfull convergence
noLDMS	GREML	0.5	0.47284	0.0541896	-0.0271605	0.0603725	0.317453	0.377029	0.385042	0.436338	0.472721	0.507448	0.559207	0.569402	0.615966	100
noLDMS	BayesRR-RC	0.5	0.478858	0.0547784	-0.0211418	0.0584606	0.331415	0.382638	0.387936	0.446145	0.478234	0.515557	0.570633	0.581992	0.620058	100
MS	GREML	0.5	0.490085	0.0552837	-0.00991548	0.0558931	0.339575	0.385931	0.401885	0.446748	0.494857	0.530334	0.57201	0.590027	0.635197	100
MS	BayesRR-RC	0.5	0.486163	0.0611608	-0.0138371	0.0624075	0.333835	0.367229	0.39189	0.446432	0.487371	0.523666	0.577301	0.610322	0.646554	100
LDS	GREML	0.5	0.5195	0.0562406	0.0195002	0.0592591	0.342002	0.417912	0.432056	0.486374	0.520283	0.562883	0.602545	0.614248	0.666689	100
LDS	BayesRR-RC	0.5	0.506232	0.0583181	0.00623162	0.0583594	0.325805	0.403158	0.42133	0.466402	0.498117	0.544129	0.605027	0.619888	0.676301	100
LDMS	GREML	0.5	0.509364	0.0498899	0.00936413	0.049729	0.385071	0.404105	0.424346	0.479882	0.513306	0.549792	0.574095	0.576449	0.57777	24
LDMS	BayesRR-RC	0.5	0.471948	0.0552677	-0.028052	0.0617324	0.326714	0.365897	0.374679	0.439273	0.475605	0.502862	0.568876	0.581506	0.622089	100
Scenario: causal variants enriched in common variants (MAF > 0.20), Open Chromatin Region account for 50% of genetic variance
Annotation Classes	noLDMS = without correction for MAF or LD score, MS = MAF stratified, LDS = LD stratified, LDMS = MD and MAF stratified

## Sheet: Table S6
Table S6. %SNP heritability estimation when causal variants are enriched in high LD score variants
Annotation Classes	Method	Simulated value	Mean	SD	Bias	RMSE	Min	0.025	0.05	0.25	0.5	0.75	0.95	0.975	Max	%succesfull convergence
noLDMS	GREML	0.5	0.372505	0.0628195	-0.127495	0.141992	0.232182	0.251796	0.261686	0.332107	0.378048	0.413502	0.462936	0.47345	0.517442	100
noLDMS	BayesRR-RC	0.5	0.386386	0.0686416	-0.113614	0.132562	0.244523	0.267173	0.277993	0.335658	0.387217	0.438565	0.488119	0.507331	0.554657	100
MS	GREML	0.5	0.389159	0.0635042	-0.110841	0.127586	0.255381	0.270701	0.279563	0.349146	0.38935	0.432004	0.488205	0.506083	0.524398	100
MS	BayesRR-RC	0.5	0.401129	0.0640199	-0.0988707	0.117614	0.274303	0.288633	0.307127	0.348968	0.399607	0.453793	0.504816	0.517658	0.548662	100
LDS	GREML	0.5	0.492005	0.0711254	-0.00799537	0.0712191	0.344259	0.356453	0.385516	0.436463	0.487126	0.544583	0.608894	0.621485	0.64193	100
LDS	BayesRR-RC	0.5	0.489227	0.0726542	-0.010773	0.0730883	0.322375	0.36156	0.368516	0.441602	0.481897	0.536682	0.615516	0.634337	0.663922	100
LDMS	GREML	0.5	0.483333	0.0709707	-0.0166672	0.0721931	0.366215	0.371633	0.388083	0.428305	0.46169	0.548704	0.602602	0.621093	0.642443	49
LDMS	BayesRR-RC	0.5	0.465371	0.0580466	-0.0346292	0.0673416	0.307294	0.352335	0.369087	0.427327	0.466531	0.506675	0.552149	0.57506	0.591284	100
Scenario: causal variants enriched in high LD variants (3rd quartile LD scores), Open Chromatin Region account for 50% of genetic variance
Annotation Classes	noLDMS = without correction for MAF or LD score, MS = MAF stratified, LDS = LD stratified, LDMS = MD and MAF stratified

## Sheet: Table S7
Table S7. %SNP heritability estimation when causal variants are enriched in low MAF and high LD score variants
Annotation Classes	Method	Simulated value	Mean	SD	Bias	RMSE	Min	0.025	0.05	0.25	0.5	0.75	0.95	0.975	Max	%succesfull convergence
noLDMS	GREML	0.5	0.395008	0.0756946	-0.104992	0.129212	0.188311	0.260599	0.274446	0.34308	0.409189	0.436165	0.51951	0.530649	0.57154	100
noLDMS	BayesRR-RC	0.5	0.437515	0.0781041	-0.0624847	0.0997175	0.270118	0.305988	0.310027	0.392249	0.437527	0.49146	0.563183	0.571541	0.631538	100
MS	GREML	0.5	0.421589	0.0671405	-0.0784115	0.10301	0.2454	0.300122	0.307931	0.373884	0.422412	0.468848	0.524093	0.538767	0.573471	100
MS	BayesRR-RC	0.5	0.394279	0.0820444	-0.105721	0.133569	0.221476	0.269611	0.27634	0.335377	0.388374	0.439046	0.529399	0.560861	0.639627	100
LDS	GREML	0.5	0.452488	0.0819098	-0.0475122	0.0943373	0.274692	0.301478	0.314139	0.398618	0.452445	0.509979	0.584925	0.604824	0.626253	100
LDS	BayesRR-RC	0.5	0.463543	0.0903498	-0.0364572	0.0970081	0.252934	0.298293	0.315891	0.399917	0.477163	0.51912	0.615131	0.625038	0.662016	100
LDMS	GREML	0.5	0.500999	0.0762465	0.000999232	0.0757431	0.306858	0.361953	0.393739	0.443991	0.502452	0.557397	0.620128	0.622772	0.689823	75
LDMS	BayesRR-RC	0.5	0.444886	0.0555624	-0.0551138	0.0780631	0.31172	0.337466	0.365788	0.404927	0.44127	0.484202	0.539977	0.548015	0.560715	100
Scenario: causal variants enriched in low MAF and high LD variants (MAF < 0.05 and 3rd quartile LD scores), Open Chromatin Region account for 50% of genetic variance
Annotation Classes	noLDMS = without correction for MAF or LD score, MS = MAF stratified, LDS = LD stratified, LDMS = MD and MAF stratified

## Sheet: Table S8
Table S8. %SNP heritability estimation with multiple functional categories when the variants in coding sequence account for 100% of the heritability
Annotation Classes	Method	Simulated value	Mean	SD	Bias	RMSE	Min	0.025	0.05	0.25	0.5	0.75	0.95	0.975	Max
CDS	GREML	1	0.979396	0.0131257	-0.0206035	0.0243891	0.943294	0.952481	0.971376	0.953954	0.982743	0.98893	0.996116	0.996558	0.996925
IGR	GREML	0	0.00215344	0.00307013	0.00215344	0.00373576	1.84877e-06	1.85625e-06	1.97634e-06	1.87876e-06	0.000166336	0.00341165	0.00748705	0.0110648	0.0136172
IOR	GREML	0	0.00347992	0.00595666	0.00347992	0.00686939	1.81126e-06	1.8518e-06	1.96124e-06	1.86034e-06	2.11069e-06	0.00587909	0.0139444	0.0178766	0.0369728
OCR	GREML	0	0.0082342	0.0125194	0.0082342	0.014925	1.80244e-06	1.8513e-06	1.96698e-06	1.85981e-06	0.00103415	0.0102346	0.0384412	0.0437857	0.0460203
UDR	GREML	0	0.00428217	0.00659391	0.00428217	0.00783087	1.80244e-06	1.81981e-06	1.97108e-06	1.85584e-06	0.000976436	0.00557158	0.0192065	0.0211243	0.0320807
UTR	GREML	0	0.00245378	0.00385383	0.00245378	0.00455019	1.80244e-06	1.85099e-06	1.96575e-06	1.85405e-06	0.000772003	0.00355498	0.00898715	0.0126836	0.0234995
CDS	BayesRR-RC	1	0.999014	0.00211468	-0.000985646	0.0023235	0.986608	0.993348	0.995314	0.999191	0.999801	0.999963	0.999997	0.999998	0.999999
IGR	BayesRR-RC	0	0.000101601	0.000370555	0.000101601	0.00038244	1.99652e-10	2.0761e-09	6.99751e-09	1.46713e-07	7.50201e-07	9.07581e-06	0.000540633	0.000820422	0.00280467
IOR	BayesRR-RC	0	0.000200938	0.00112882	0.000200938	0.00114099	7.76554e-10	3.40002e-09	5.94075e-09	8.302e-08	1.27104e-06	2.14297e-05	0.000645688	0.000951758	0.0108089
OCR	BayesRR-RC	0	0.000442199	0.00158295	0.000442199	0.00163591	5.61798e-11	8.96232e-10	3.58638e-09	4.80637e-07	1.09703e-05	8.84317e-05	0.00299778	0.00403395	0.0133922
UDR	BayesRR-RC	0	0.000240903	0.000971274	0.000240903	0.000995979	8.49707e-10	4.08054e-09	2.59455e-08	7.42959e-07	1.41675e-05	8.14175e-05	0.000690537	0.00155818	0.00810392
UTR	BayesRR-RC	0	4.94737e-09	3.04225e-08	4.94737e-09	3.06716e-08	1.82185e-10	1.9436e-10	2.14995e-10	3.21671e-10	4.24203e-10	7.19563e-10	3.35268e-09	8.94963e-09	2.73985e-07
Scenario: variants in coding sequence (CDS) account for 100% of genetic variance
Annotation Classes	CDS = coding sequence, IGR = intergenic regions, IOR = intronic regions, OCR = open chromatin regions, UDR = up-stream and down-stream regions, UTR = 3' and 5' UTR

## Sheet: Table S9
Table S9. %SNP heritability estimation with multiple functional categories when the variants in intronic regions account for 100% of the heritability
Annotation Classes	Method	Simulated value	Mean	SD	Bias	RMSE	Min	0.025	0.05	0.25	0.5	0.75	0.95	0.975	Max
CDS	GREML	0	0.0136895	0.0221656	0.0136895	0.0259295	1.7887e-06	1.86065e-06	1.95249e-06	1.87431e-06	0.00388328	0.0168804	0.0694214	0.0750704	0.103527
IGR	GREML	0	0.00502113	0.00842995	0.00502113	0.00976488	1.86588e-06	1.88373e-06	1.95249e-06	1.89851e-06	2.05971e-06	0.00598359	0.0242772	0.0286245	0.033057
IOR	GREML	1	0.945335	0.0422728	-0.0546654	0.0689354	0.773463	0.845333	0.926694	0.872436	0.956424	0.977903	0.988274	0.99478	0.998876
OCR	GREML	0	0.0249108	0.0352561	0.0249108	0.0429814	1.7887e-06	1.83553e-06	1.93607e-06	1.8734e-06	0.00816337	0.0408099	0.0919229	0.0988778	0.163887
UDR	GREML	0	0.00680262	0.0125252	0.00680262	0.0141816	1.7887e-06	1.83553e-06	1.97072e-06	1.87292e-06	2.1275e-06	0.00866278	0.0343441	0.0415988	0.0664361
UTR	GREML	0	0.00424127	0.00735939	0.00424127	0.00845255	1.84039e-06	1.86806e-06	1.94438e-06	1.88252e-06	2.26377e-06	0.0061421	0.0183324	0.0283348	0.0346528
CDS	BayesRR-RC	0	0.000703665	0.00274575	0.000703665	0.00282115	2.08509e-10	4.5393e-09	9.87866e-09	8.22928e-07	2.00267e-05	0.000282119	0.00266399	0.00417422	0.0236252
IGR	BayesRR-RC	0	3.34398e-05	0.000117181	3.34398e-05	0.000121294	7.41012e-10	1.8635e-09	2.39892e-09	1.59017e-07	1.40343e-06	1.01641e-05	0.0001393	0.000291321	0.00100852
IOR	BayesRR-RC	1	0.998396	0.00328076	-0.00160413	0.00363717	0.976374	0.988855	0.994934	0.998433	0.999544	0.999893	0.999968	0.999976	0.999993
OCR	BayesRR-RC	0	0.000597924	0.00188097	0.000597924	0.00196473	1.9032e-09	3.65688e-09	9.17035e-09	2.26729e-06	2.37231e-05	0.000219652	0.00248722	0.00388234	0.0152625
UDR	BayesRR-RC	0	0.000269094	0.00070993	0.000269094	0.000755891	1.37982e-09	3.0836e-09	7.98117e-09	1.78716e-06	1.75786e-05	0.000173262	0.00141977	0.00204901	0.00520854
UTR	BayesRR-RC	0	2.25518e-09	6.12504e-09	2.25518e-09	6.49822e-09	1.45265e-10	1.85978e-10	2.09228e-10	2.92482e-10	4.52525e-10	1.21902e-09	9.24522e-09	1.88202e-08	4.6589e-08
Scenario: variants in intronic regions (IOR) account for 100% of genetic variance
Annotation Classes	CDS = coding sequence, IGR = intergenic regions, IOR = intronic regions, OCR = open chromatin regions, UDR = up-stream and down-stream regions, UTR = 3' and 5' UTR

## Sheet: Table S10
Table S10. %SNP heritability estimation with multiple functional categories when the variants in upstream and downstream regions account for 100% of the heritability
Annotation Classes	Method	Simulated value	Mean	SD	Bias	RMSE	Min	0.025	0.05	0.25	0.5	0.75	0.95	0.975	Max
CDS	GREML	0	0.00780095	0.0126086	0.00780095	0.0147569	1.81731e-06	1.85962e-06	1.97561e-06	1.86538e-06	0.000828889	0.00964034	0.0340415	0.0409561	0.0547802
IGR	GREML	0	0.00499188	0.00761364	0.00499188	0.00906276	1.81731e-06	1.86589e-06	1.96106e-06	1.87129e-06	2.21398e-06	0.00791237	0.0175736	0.0259747	0.0380077
IOR	GREML	0	0.00572134	0.00906533	0.00572134	0.0106699	1.85829e-06	1.87461e-06	1.97561e-06	1.89166e-06	2.08438e-06	0.00879355	0.0288002	0.0304903	0.0331569
OCR	GREML	0	0.0193405	0.0309028	0.0193405	0.0362855	1.85976e-06	1.86416e-06	1.98999e-06	1.87301e-06	0.00255936	0.0329136	0.0696422	0.0851176	0.179408
UDR	GREML	1	0.958293	0.0305721	-0.0417066	0.0515942	0.782102	0.899319	0.942965	0.922088	0.962941	0.977804	0.993266	0.993367	0.994667
UTR	GREML	0	0.00385199	0.00787979	0.00385199	0.00872482	1.81731e-06	1.86416e-06	1.98999e-06	1.88563e-06	0.000527203	0.00457353	0.0164071	0.0188438	0.0573086
CDS	BayesRR-RC	0	0.000218655	0.00078258	0.000218655	0.000808776	7.30409e-10	4.38328e-09	8.74856e-09	7.36984e-07	4.91945e-06	8.86167e-05	0.000668956	0.00194319	0.00634603
IGR	BayesRR-RC	0	5.16599e-05	0.000164822	5.16599e-05	0.00017194	4.29503e-10	2.33467e-09	3.27546e-09	6.46417e-08	1.13046e-06	1.69899e-05	0.000242029	0.000523146	0.00120073
IOR	BayesRR-RC	0	0.000177709	0.000610139	0.000177709	0.000632556	1.17329e-09	1.78774e-09	2.02669e-09	2.35386e-07	4.29511e-06	4.5964e-05	0.000825671	0.00143314	0.0042547
OCR	BayesRR-RC	0	0.000298324	0.000939224	0.000298324	0.000980978	2.26531e-10	3.57593e-09	1.31769e-08	3.62897e-07	6.65766e-06	0.000101031	0.00165537	0.00361318	0.00628502
UDR	BayesRR-RC	1	0.999254	0.00129192	-0.000746352	0.00148641	0.993581	0.995272	0.996172	0.999193	0.999803	0.999942	0.999997	0.999998	0.999999
UTR	BayesRR-RC	0	4.40933e-09	3.62209e-08	4.40933e-09	3.63081e-08	1.49864e-10	1.84379e-10	1.99266e-10	2.76488e-10	3.79832e-10	6.47301e-10	3.56205e-09	5.40329e-09	3.62797e-07
Scenario: variants in up-stream and down-stream regions (UDR) account for 100% of genetic variance
Annotation Classes	CDS = coding sequence, IGR = intergenic regions, IOR = intronic regions, OCR = open chromatin regions, UDR = up-stream and down-stream regions, UTR = 3' and 5' UTR

[truncated: 16 more sheets: Table S11, Table S12, Table S13, Table S14, Table S15, Table S16, Table S17, Table S18, Table S19, Table S20, Table S21, Table S22, Table S23, Table S24, Table S25, Table S26]
